# Supplementary material for: Heterotopic connectivity of callosal dysgenesis in mice and humans
Source: Front Neurosci. 2023 May 18;17:1191859. doi: 10.3389/fnins.2023.1191859 (PMC10232863; doi:10.3389/fnins.2023.1191859)
Supplement: Supplementary file 1 [file Table_1.XLSX]

## Sheet: human
Humans
Precentral_L	0.792458	1	0.692016	0.900103	0.824676	0.82495	0.811492	0.885336	0.755631	0.692204	0.727464	0.877438	0.761762	0.805915	0.678063	0.65243	0.732261	0.608788	0.793597	0.792458	0.795261	0.776947	0.915769	0.89938	0.916885	0.813845	0.840607	0.664746	0.758632	1	0.65472	0.704634	0.849614	0.767348	0.717283	0.806813	0.659911	0.6939	1	0.73909	0.659873	0.844253	0.869759	0.800875	1	1	0.864527	0.799171	0.630389
Frontal_Sup_L	0.821254	0.609844	0.741938	0.755142	0.756358	0.84157	0.787156	0.83981	0.730322	0.785266	0.771115	0.772221	0.739205	0.752368	0.62071	0.616162	0.667095	0.740375	0.733819	0.821254	0.780791	0.669559	0.784368	0.80729	0.72997	0.74694	0.714668	0.756226	0.765451	0.82287	0.83832	0.835827	0.792682	0.698532	0.748726	0.798049	0.783624	0.749388	0.814262	0.758703	0.802938	0.828961	0.798667	0.803097	0.768022	0.701977	0.67656	0.81159	0.767007
Frontal_Sup_Orb_L	0	1	1	1	0.849636	0	0	0	0	0	1	0	0	1	1	0	1	0	0	0	0	0	0.87095	1	0	0.732237	1	0	0	1	0	1	0.80305	1	0.441944	0	0	0	0	0.772967	0	1	1	1	1	1	1	1	1
Frontal_Mid_L	0.865029	0.727931	0.679419	0.772906	0.734933	0.803601	0.709278	0.782566	0.721066	0.70939	0.763887	0.679579	0.727273	0.74998	0.747959	0.599217	0.732625	0.691738	1	0.865029	0.788441	0.807412	0.748285	0.794143	0.726481	0.764566	0.741817	0.828858	0.590099	0.718963	0.836125	0.896518	0.806835	0.676294	0.698351	0.709164	0.781668	0.723455	0.80147	0.673127	0.774782	0.740934	0.777178	0.748385	0.754014	0.848206	0.635978	0.826385	0.700793
Frontal_Mid_Orb_L	0	0	0	0	0	0	0	0	0	0	0	0	0	0	0	0	0	0	0	0	0	0	0	0	0	0	0	0	0	0	1	0	0	0	0	0	0	0	0	0	0	0	0	0	0	0	0	1	0
Frontal_Inf_Oper_L	0	0	0	0	1	1	0	1	0	0	1	0	0	0	0	0	0	1	0	0	0	0	1	0	0	0	1	0	0	1	1	0	0	0	0	0	1	1	1	0	1	1	0	0	1	0	0	1	0
Frontal_Inf_Tri_L	1	1	0	0	0	0.813372	0	1	1	1	1	0	0	1	1	1	1	1	0	1	1	1	1	1	0	1	1	1	1	0.861912	1	1	0	1	1	1	1	0	1	1	1	1	1	0	1	1	0	1	0
Frontal_Inf_Orb_L	0	0	0	0	0	0	0	0	0	0	0	0	0	0	0	0	0	0	0	0	0	0	0	0	0	0	0	0	0	0	0	0	0	0	0	0	0	0	0	0	0	0	0	0	0	0	0	0	0
Rolandic_Oper_L	0	0	0	0	0	0	0	0	0	0	0	0	0	0	0	0	0	0	0	0	0	0	0	0	0	0	0	0	0	0	0	0	0	0	0	0	0	0	1	0	0	0	0	0	0	0	0	0	0
Supp_Motor_Area_L	0.607887	0.493039	0.555739	0.401184	0.507398	0.517622	0.537323	0.394504	0.494116	0.48921	0.472752	0.596012	0.537872	0.413815	0.521012	0.617931	0.485979	0.583698	0.426092	0.607887	0.582212	0.516848	0.520516	0.501405	0.386843	0.490075	0.522988	0.448233	0.464798	0.504189	0.475831	0.427996	0.544721	0.532081	0.557046	0.597232	0.542551	0.442163	0.590448	0.619504	0.544934	0.400878	0.600991	0.511163	0.514142	0.468423	0.542545	0.578787	0.526291
Olfactory_L	0	0	0	0	0	0	0	0	0	0	0	0	0	0	0	0	0	0	0	0	0	0	0	0	0	0	0	0	0	0	0	0	0	0	0	0	0	0	0	0	0	0	0	0	0	0	0	0	0
Frontal_Sup_Medial_L	0.717843	0.728179	0.631608	0.552159	0.631518	0.70043	0.563942	0.683775	0.558309	0.664453	0.635017	0.646563	0.661454	0.608838	0.603246	0.641937	0.699799	0.62615	0.613261	0.717843	0.626731	0.680055	0.647523	0.658061	0.635752	0.683811	0.656561	0.633709	0.713606	0.669744	0.712983	0.6572	0.684775	0.677642	0.670711	0.670876	0.727389	0.686464	0.690242	0.724527	0.710568	0.600346	0.650501	0.66595	0.670306	0.608439	0.651681	0.540323	0.667846
Frontal_Med_Orb_L	0.731284	0.81524	0	0.452648	0.294425	0.516959	0.465245	0.626637	0.489165	0.456799	0.560217	0.599189	0.743937	0.578669	0.65332	0.672713	0.393089	0.574557	0.652302	0.731284	0.61242	0.657487	0.407083	0.504881	0.542762	0.761751	0.511309	0.643708	0.685996	0.415679	0.419558	0.706706	0.679112	0.682896	0.654364	0.498224	0.635231	0.605527	0.557199	0.717424	0.730283	0.730178	0.479411	0.438021	0.345865	0.707902	0.651262	0.398666	0.29917
Rectus_L	1	0.822899	1	0.634118	1	1	0.284644	0.554579	0	0.704752	0	0.641351	1	0.694752	1	1	0.840894	1	0.594366	1	0	0.837415	1	0.771175	0.448424	0.815588	1	0.394555	1	0.734468	0	0.625119	0.594792	0	0.614181	0.687676	0.664473	0	0	0.549865	0.639577	0.550358	0	0.671609	1	1	0.558302	0.69931	1
Insula_L	1	0	0	0	0	0	0	0	0	0	0	0	0	0	0	0	1	0	0	1	1	0	0	0	0	0	0	0	1	1	1	0	0	0	0	1	0	0	1	0	0	1	0	0	1	1	0	1	0
Cingulum_Ant_L	0.841745	0.81779	0.753045	1	1	1	0.783051	0.734606	0.796717	0.808052	0.848281	1	0.691184	0.777166	1	1	1	0.85226	0.838358	0.841745	0.831036	0.862911	0.585881	0.844686	0.773133	0.872781	0.837529	0.755276	0.866971	0.774784	0.83147	0.81591	0.862285	0.807701	0.868481	0.858003	0.850849	0.803427	0.802167	0.861076	0.844754	0.80965	0.676193	0.863815	0.848171	0.912846	0.874956	0.87286	0.682321
Cingulum_Mid_L	1	0.873051	0.793577	0.777731	0.847601	1	0.856392	0.750862	0.728215	1	0.858033	0.806477	0.839158	1	0.737183	0.793922	0.889739	0.86746	0.847253	1	0.856912	0.878995	0.757589	0.776947	0.839502	0.833154	0.80921	0.841524	0.754719	0.822397	0.80334	0.811275	0.811572	0.844809	0.896726	0.834776	0.837038	0.859206	0.886361	0.858914	0.907718	0.801606	0.767515	0.83009	0.870021	0.884431	0.88046	0.888633	0.830358
Cingulum_Post_L	1	0	0	1	0	1	0	1	1	0	1	0	1	1	1	0	1	1	0	1	1	1	1	1	1	1	1	1	1	1	0	1	1	1	1	1	1	1	1	1	1	1	1	1	1	1	1	1	1
Hippocampus_L	1	0	0	1	1	1	1	1	1	0	1	0	1	1	0.556244	0	0.681584	1	0.774331	1	0.823692	0.839752	1	1	0.759279	0.838946	1	1	0.803726	1	0.736296	1	1	1	0.768706	1	1	1	1	1	0	0.750484	0	1	1	1	1	1	0.72941
ParaHippocampal_L	0	0	0	0	0	0	0	0	0	0	0	0	0	0	0	0	0	0	0	0	0	1	0	0	0	0	0	0	0	0	0	0	0	0	0	0	0	0	0	0	0	0	0	0	0	0	0	0	0
Amygdala_L	0	0	0	0	0	0	0	0	0	0	0	0	0	0	0	0	0	0	0	0	0	0	0	0	0	0	0	0	0	0	0	0	0	0	0	0	0	0	0	0	0	0	0	0	0	0	0	0	0
Calcarine_L	0.519519	0.745566	0.788787	0.795299	0.701061	0.579792	0.688448	0.645521	0.880699	0.556706	0.744401	0.836215	0.692739	0.787023	0.729882	1	0.74775	0.774065	0.5297	0.519519	0.643943	0.694736	0.779509	0.828155	0.734648	0.473317	0.724906	0.722133	0.709303	0.670993	0.755693	0.640505	0.72675	0.805278	0.731053	0.621367	0.691851	0.740664	0.839376	0.82547	0.71828	0.780462	0.826432	0.815356	0.758023	0.631419	0.670146	0.76255	0.66539
Cuneus_L	0.731437	0.797961	0.647521	0.709505	0.602762	0.771634	0.723978	0.787653	0.785939	0.680999	0.804106	0.624568	0.631451	0.667226	0.637317	0.556849	0.778546	0.880542	1	0.731437	0.790812	0.8384	0.854746	0.871469	0.721172	0.719972	0.80445	0.866261	0.843086	0.859357	0.794563	0.851204	0.814289	1	0.726546	0.625269	1	0.7677	1	0.834702	1	1	1	0.844364	0.809205	0.771285	0.785671	0.786369	0.884825
Lingual_L	1	0.815133	1	0.852428	1	1	0.777116	0.527818	1	0	1	1	0	1	1	0	1	0	1	1	0.781846	1	1	0	0.816762	0	0	1	0	1	0	1	0.880475	1	1	0	0.828517	0	0	0	0	1	0	0	1	1	0	1	1
Occipital_Sup_L	0.858735	0.721418	0.764484	0.777544	0.793686	1	0.768114	0.770034	1	0.860181	0.764084	1	0.796554	0.758616	0.75711	0.776305	0.884026	0.782394	1	0.858735	1	0.822265	1	0.788748	0.784335	1	0.701541	0.768428	0.808618	0.848687	0.835398	1	1	0.7834	0.74147	1	0.831549	0.713938	1	0.705473	0	0.859986	0.759614	0.788339	1	0.822215	0.833469	0.784075	0.757855
Occipital_Mid_L	1	1	1	1	1	1	1	1	1	1	1	1	1	1	0	1	1	1	1	1	1	1	1	1	1	1	0	1	1	1	1	1	1	1	1	1	1	0	0	1	1	1	1	1	0	1	1	1	1
Occipital_Inf_L	0	0	0	0	0	0	0	0	0	0	0	0	0	0	0	0	0	0	0	0	1	0	0	0	0	0	0	0	0	0	0	0	0	0	0	0	0	0	0	0	0	0	0	0	0	0	0	0	0
Fusiform_L	0	0	0	0	0	0	0	0	0	0	0	0	0	0	0	0	0	0	0	0	0	0	0	0	0	0	0	0	0	0	0	0	1	0	0	0	0	0	0	0	0	0	0	0	0	0	0	0	0
Postcentral_L	1	1	0.718977	0.385993	1	1	1	0.456376	0.615148	0.772521	0.839464	0.763538	0	1	0	0.712468	0.784667	0.644477	1	1	1	1	0.754538	1	0.487561	0	0	0.511099	0.668341	1	0.65179	0.741139	1	0.847256	0	0	0.681233	0.537941	0	0.68712	0.438592	1	0.775857	1	1	1	0.85401	1	0.647383
Parietal_Sup_L	1	1	1	0.772323	0.708963	1	1	1	0.616965	1	0.651695	0.650114	0.752141	0.641896	0.616942	0.566929	0	0.609133	0.640176	1	0.552162	0.700116	1	0.675963	1	1	1	0.697397	0.875425	0.764009	1	1	0.814485	0.663273	0.757804	0	0.780581	0.58859	1	0.718192	1	1	1	1	1	1	1	1	0.699295
Parietal_Inf_L	0	1	0	0	0	0	0	0	1	1	0	0	0	0	0	1	0	1	0	0	0	0	0	0	0	0	0	1	1	1	0	0	1	0	0	0	1	0	0	1	0	0	0	0	0	0	1	0	0
SupraMarginal_L	0	1	0	0	0	0	0	0	0	0	0	0	0	0	0	0	0	0	0	0	0	0	0	0	0	0	0	1	0	0	0	0	0	0	0	0	0	0	0	0	0	0	0	0	0	0	0	0	0
Angular_L	0	0	0	0	0	0	0	0	0	0	0	0	0	0	0	0	0	0	0	0	0	0	0	0	0	0	0	0	0	0	0	0	0	0	0	0	0	0	0	0	0	0	0	0	0	0	0	0	0
Precuneus_L	0.602928	0.586282	0.653122	0.620095	0.617588	0.603599	0.676871	0.789761	0.563625	0.669668	0.710758	0.707024	0.585714	0.681918	0.621906	0.679101	0.70507	0.640505	0.58744	0.602928	0.674191	0.531923	0.755287	0.621886	0.6717	0.557773	0.698566	0.63985	0.65769	0.674629	0.599059	0.53272	0.558387	0.662431	0.517373	0.723473	0.501946	0.606801	0.645219	0.625512	0.692727	0.591076	0.69443	0.566595	0.615601	0.59408	0.592453	0.520566	0.71328
Paracentral_Lobule_L	0.52021	0.781099	0.859148	0.795382	0.822876	0.874706	0.793292	0.661524	0.835981	0.837172	0.839509	0.64004	0.711243	0.805507	0.807847	0.844867	0.730797	0.729824	0.763072	0.52021	0.789874	0.676002	0.888481	0.732205	0.76202	0.810819	0.837051	0.771848	0.79918	0.777444	0.673536	0.817352	0.784348	0.894084	0.746014	0.771593	0.86782	0.726774	0.785523	0.891176	0.821727	0.676012	0.925792	0.803937	0.848603	0.853543	0.822491	0.841772	0.840089
Caudate_L	0.838216	1	1	1	1	0.899199	1	1	1	1	1	1	0.876416	1	1	1	0.896507	1	1	0.838216	1	0.851866	1	0.924651	1	0.897651	1	0.91929	1	1	0.892837	0.880664	1	0.857416	1	1	1	0.892777	0.925344	1	1	0.928692	0.910972	1	0.896571	0.892813	1	1	0.868637
Putamen_L	1	1	0	0	0	1	0	1	0	0	1	0	0	0	0	1	1	0	1	1	1	0	1	1	1	0	0	1	1	0	1	1	1	0	0	1	1	1	1	0	1	1	0	1	1	1	0	1	1
Pallidum_L	0	0	0	0	0	1	0	0	0	0	0	0	0	0	0	0	0	0	0	0	0	0	0	0	0	0	0	0	0	0	0	0	0	0	0	1	0	0	0	0	0	0	0	0	0	1	0	1	0
Thalamus_L	0.794281	0.895856	1	1	0.838453	0.858604	0.867752	0.818098	1	1	0.899492	1	1	1	1	0.8971	1	1	1	0.794281	0.912375	1	0.914312	1	1	1	1	1	0.893847	1	1	1	1	0	1	0.657654	1	0.934043	0.933404	1	0.947745	1	0.924112	0.86875	0.875066	0.905797	1	1	1
Heschl_L	0	0	0	0	0	0	0	0	0	0	0	0	0	0	0	0	0	0	0	0	0	0	0	0	0	0	0	0	0	0	0	0	0	0	0	1	0	0	1	0	0	0	0	0	0	0	0	0	0
Temporal_Sup_L	0	1	0	0	1	1	1	0	0	1	0	0	0	0	0	0	0	0	1	0	1	0	0	0	0	1	0	0	1	0	1	0	0	0	0	1	1	0	1	1	0	0	1	0	0	1	0	0	0
Temporal_Pole_Sup_L	0	0	0	0	0	0	0	0	0	0	0	0	0	0	0	0	0	0	0	0	0	0	0	0	0	0	0	0	0	0	0	0	0	0	0	0	0	0	0	0	0	0	0	0	0	0	0	0	0
Temporal_Mid_L	0	1	1	0	1	1	0	0	0	1	0	0	0	0	0	1	0	0	1	0	0	0	0	0	0	0	0	0	1	0	1	0	0	0	0	0	0	0	0	0	0.759138	0	0	0	0	1	0	0	1
Temporal_Pole_Mid_L	0	0	0	0	0	0	0	0	0	0	0	0	0	0	0	0	0	0	0	0	0	0	0	0	0	0	0	0	0	0	0	0	0	0	0	0	0	0	0	0	0	0	0	0	0	0	0	0	0
Temporal_Inf_L	1	0	1	0	1	0	0	0	0	1	0	0	0	0	0	0	0	0	0	1	0	0	0	0	0	0	0	0	0	0	0	0	1	0	0	0	0	0	0	0	0	0	0	0	0	1	0	0	1
Mice
Subiculum _L	0.868965	1	1	0.860582	0	1	1	1	0.883491	1	1	0.890311	1	0.774418	1	0.880548	1
Entorhinal cortex_L	0.807477	0.74586	0.69575	1	0	1	0.711727	0.925443	0.756722	0.856923	0.832359	1	0.84172	1	1	0.868892	1
Dorsolateral orbital cortex_L	0	0	0	0	0	0	0	0	0	0	0	0	0	0	0	0	0
Frontal cortex, area 3_L	0	1	0	0	0	1	0	0	0	0	1	0	1	0	0	0	1
Frontal association cortex_L	0.698554	0.693515	0.654988	0.457437	0.799535	0.568186	1	0.712629	0.334716	1	0	0.64785	0.722591	0.498395	0.660862	0.827794	0.573421
Lateral orbital cortex_L	0	1	1	1	1	0	0	1	1	0	0	0	0	0	0	0.817769	0
Primary motor cortex_L	0.827038	1	1	0	0.805402	1	0	0.886133	1	0.687938	0.676078	1	0.863147	0	0.814686	1	0.811851
Secondary motor cortex_L	0.841028	0	1	0	1	1	0	1	1	1	0	1	1	1	1	1	1
Ventromedial orbital cortex_L	0	1	1	1	1	0.793761	0	1	1	0	1	0.545908	1	1	0.749938	0.647008	1
Parietal association cortex_L	0	0	0	0	0	0	0	0	0	1	0	0	0	0	0	0	0
Primary somatosensory cortex_L	0.56734	0.806069	0.537532	0.614522	0.649467	0.703591	0.738253	0.797697	0.553211	0.66121	0.542392	0.666801	0.486728	0.618918	0.691804	0.645202	0.750503
Secondary somatosensory cortex_L	0	1	0	0	0	0.493651	0	1	0	1	1	0.793518	0	0	0	0	0
Primary auditory cortex_L	0	0	0	0	0	0	0	0	0	0	0	0	0	0	0	0	0
Secondary auditory cortex_L	0	1	0	0	0	1	1	1	1	0	1	0	0	0	0	1	0
Temporal association area_L	0	0	0	0	0	0	0	0	0	0	0	0	0	0	0	0	0
Primary visual cortex_L	1	1	1	1	1	1	0.881418	1	1	0.907295	0.852344	1	1	1	1	1	1
Secondary visual cortex_lateral_L	1	0.890481	1	0.870317	0	0.828359	0.836828	0.877658	1	0.803788	0.88123	0.872369	1	1	1	0.826701	1
Secondary visual cortex_mediolateral_L	1	0	0	0	1	0	0	0	0	1	0	0	0	0	0	0	1
cingulate_L	0.748594	0.678501	0.749419	0.678204	0.653339	0.700531	0.816755	0.718018	0.817404	0.836173	0.755079	0.553842	0.764114	0.668982	0.602917	0.606563	0.696296
Retrosplenial area_L	0.817098	0.759036	0.853012	0.817641	0.77279	1	1	0.863523	1	1	1	1	0.819029	0.844054	0.552577	0.786486	0.73646
Insular cortex_L	0	0	0	0	0	0	0	1	0	0	0	1	0	0	0	0	0
Ectorhinal cortex_L	0	0	0	0	0	1	0.854591	1	1	1	0	1	1	0	0	0	1
Perirhinal cortex_L	0	0	0	0	0	1	0	0	0	0	0	0	0	0	0	0	0
[truncated: 2 more columns]
